# Supplementary material for: Reactions of Tetracyanoethylene with Aliphatic and Aromatic Amines and Hydrazines and Chemical Transformations of Tetracyanoethylene Derivatives
Source: Molecules. 2024 Oct 6;29(19):4727. doi: 10.3390/molecules29194727 (PMC11477996; doi:10.3390/molecules29194727)
Supplement: Supplementary file 1 [file molecules-29-04727-s001.zip]

Archive with 1 entries (1 files):
- molecules-3225337-supplementary.pdf
